# Supplementary material for: Identification, Genome Sequencing, and Characterizations of Helicobacter pylori Sourced from Pakistan
Source: Microorganisms. 2023 Oct 29;11(11):2658. doi: 10.3390/microorganisms11112658 (PMC10673187; doi:10.3390/microorganisms11112658)
Supplement: Supplementary file 1 [file microorganisms-11-02658-s001.zip]

Archive with 2 entries (2 files):
- Table S2.xlsx
- Suplmentary Materials.pdf
