# Supplementary material for: Identification, Genome Sequencing, and Characterizations of Helicobacter pylori Sourced from Pakistan
Source: Microorganisms. 2023 Oct 29;11(11):2658. doi: 10.3390/microorganisms11112658 (PMC10673187; doi:10.3390/microorganisms11112658)
Supplement: Supplementary file 1 [file microorganisms-11-02658-s001.zip › Table S2.xlsx]

## Sheet: Table S2
Table S2. Occurrence of 349 VFDB annotated genes in the five H. pylori associated genome assemblies
			Total number of VFs	68	69	71	72
NCBI GI and VFDB ID	VFDB Annotation	VFDB Gene symbol	Manually annotated Function	H. pylori strain HPA1	H. pylori strain HPA2	H. pylori strain HPAG1	H. pylori strain hpfe074
VFG000859(gb|YP_006098866)	toxin subunit Set1A [ShET1 (VF0219)] [Escherichia coli O44:H18 042]	set1A	Toxin	92.32	90.82	90.82	90.82
VFG000860(gb|YP_006098865)	toxin subunit Set1B [ShET1 (VF0219)] [Escherichia coli O44:H18 042]	set1B	Toxin	96.87	95.27	95.27	95.27
VFG000914(gb|NP_753158)	F1C minor fimbrial subunit protein G presursor [F1C fimbriae (VF0224)] [Escherichia coli CFT073]	focG	Adherence	98.75	96.45	86.99	86.99
VFG000927(gi:26246566)	Ferric enterobactin transport protein FepE [Enterobactin (VF0228)] [Escherichia coli CFT073]	fepE	Iron Uptake	91.45	97.43	89.24	89.84
VFG001444(gb|AAG10151)	putative arylsulfatase [AslA (VF0238)] [Escherichia coli O18:K1:H7 str. RS218]	aslA	Invasion	94.17	91.27	88.11	91.11
VFG001445(gi:150860)	TraJ [TraJ (VF0241)] [Escherichia coli]	traJ	Transcriptional Regulation	98.46	97.57	97.57	97.57
VFG001448(gb|AAA21682)	KpsD [K1 capsule (VF0239)] [Escherichia coli O18:K1:H7 str. RS218]	kpsD	Intra Host Survival	91.87	98.87	99.17	97.81
VFG001449(gb|AAA24047)	KpsT [K1 capsule (VF0239)] [Escherichia coli O18:K1:H7 str. RS218]	kpsT	Intra Host Survival	91.23	89.76	89.76	89.76
VFG001450(gb|AAA24046)	KpsM [K1 capsule (VF0239)] [Escherichia coli O18:K1:H7 str. RS218]	kpsM	Intra Host Survival	91.26	91.26	91.26	91.26
VFG001731(gi:26249445)	bifunctional enterobactin receptor/adhesin protein [IrgA homolog adhesin (Iha) (AI324)] [Escherichia coli CFT073]	c3610	Iron Uptake	91.45	90.45	91.89	99.09
VFG002053(gb|YP_404606)	general secretion pathway protein J [T2SS (VF0333)] [Shigella dysenteriae Sd197]	gspJ	Secretion Systems
VFG012248(gi:117625208)	minor pilin subunit PapH [P fimbriae (CVF425)] [Escherichia coli APEC O1]	papH	Adherence		-		-
VFG012335(gb|YP_540126)	S fimbriae periplasmic chaperone SfaE [S fimbriae (VF0222)] [Escherichia coli UTI89]	sfaE	Adherence	94.77	93.07	87.56	87.56
VFG012354(gi:91213830)	adhesin/virulence factor Hek [Tia/Hek (CVF430)] [Escherichia coli UTI89]	tia	Adherence	98.67	98.55	89.23	89.23
VFG012874(gi:30064027)	Hypothetical protein [Mxi-Spa TTSS effectors controlled by MxiE (CVF465)] [Shigella flexneri 2a str. 2457T]	ipaH	Virulence effector	98.33	98.33	98.33	86.29
VFG012936(gi:110804319)	bactoprenol-linked glucose translocase [LPS glucosylation (CVF473)] [Shigella flexneri 5 str. 8401]	gtrA	Unknown	-	-	-	-
VFG012978(gi:74311131)	2,3-dihydro-2,3-dihydroxybenzoate dehydrogenase, enterochelin biosynthesis [Enterobactin synthesis (CVF477)] [Shigella sonnei Ss046]	entA	Iron Uptake	-	-	-	-
VFG013006(gi:110804572)	enterochelin synthetase, component D [Enterobactin synthesis (CVF477)] [Shigella flexneri 5 str. 8401]	entD	Iron Uptake	-	-	-	-
VFG013038(gi:74311124)	Ferric enterobactin transport protein [Enterobactin transport (CVF478)] [Shigella sonnei Ss046]	fepG	Iron Uptake	95.63	96.26	82.26	84.26
VFG020170(gi:187732104)	Isochorismatase [Enterobactin synthesis (CVF477)] [Shigella boydii CDC 3083-94]	entB	Iron Uptake	96.36	98.46	82.26	87.39
VFG020171(gi:187731959)	enterobactin synthase subunit E [Enterobactin synthesis (CVF477)] [Shigella boydii CDC 3083-94]	entE	Iron Uptake	96.65	95.34	86.89	92.09
VFG020172(gi:187732369)	Isochorismate synthase, entC [Enterobactin synthesis (CVF477)] [Shigella boydii CDC 3083-94]	entC	Iron Uptake	99.29	94.54	86.89	91.29
VFG020173(gi:187732379)	enterobactin synthase subunit F [Enterobactin synthesis (CVF477)] [Shigella boydii CDC 3083-94]	entF	Iron Uptake	-	-	-	-
VFG020175(gi:187732669)	Outer membrane receptor FepA [Enterobactin transport (CVF478)] [Shigella boydii CDC 3083-94]	fepA	Iron Uptake	-	-	-	-
VFG020176(gi:187732007)	Iron-enterobactin transporter periplasmic binding protein [Enterobactin transport (CVF478)] [Shigella boydii CDC 3083-94]	fepB	Iron Uptake	-	-	-	-
VFG020177(gi:187733815)	Iron-enterobactin transporter ATP-binding protein [Enterobactin transport (CVF478)] [Shigella boydii CDC 3083-94]	fepC	Iron Uptake	-	-	-	-
VFG020178(gi:187731084)	iron-enterobactin transporter membrane protein [Enterobactin transport (CVF478)] [Shigella boydii CDC 3083-94]	fepD	Iron Uptake	-	-	-	-
VFG033090(gi:386627096)	fimbrial PapG protein [P fimbriae (CVF425)] [Escherichia coli O7:K1 str. CE10]	papG	Adherence	93.05	91.55	88.74	92.14
VFG033098(gi:386627095)	fimbrial adapter PapF [P fimbriae (CVF425)] [Escherichia coli O7:K1 str. CE10]	papF	Adherence	96.41	97.01	87.34	92.33
VFG033103(gi:218706492)	Fimbrial protein [P fimbriae (CVF425)] [Escherichia coli O17:K52:H18 str. UMN026]	papE	Adherence	96.77	98.55	87.34	91.18
VFG033113(gi:386627093)	fimbrial adapter PapK [P fimbriae (CVF425)] [Escherichia coli O7:K1 str. CE10]	papK	Adherence	99.21	99.52	98.12	91.11
VFG033117(gi:218706494)	protein PapJ , P pilus assembly [P fimbriae (CVF425)] [Escherichia coli O17:K52:H18 str. UMN026]	papJ	Adherence	99.85	99.15	99.97	93.97
VFG033125(gi:386627091)	Chaperone protein PapD [P fimbriae (CVF425)] [Escherichia coli O7:K1 str. CE10]	papD	Adherence	93.61	92.11	95.61	94.81
VFG033132(gi:386627090)	hopZ	hopZ	Adherence	98.61	98.12	91.73	92.63
VFG033146(gi:386625714)	major pilin subunit PapA [P fimbriae (CVF425)] [Escherichia coli O7:K1 str. CE10]	papA	Adherence	-	-	-	-
VFG033149(gi:386641967)	pap operon regulatory protein PapB [P fimbriae (CVF425)] [Escherichia coli ABU 83972]	papB	Transcriptional Regulation	-	-	-	-
VFG033196(gi:387615046)	tyrosine recombinase/inversion of on/off regulator of fimA [Type I fimbriae (CVF426)] [Escherichia coli O78:H11:K80 str. H10407]	fimE	Adherence	-	-	-	-
VFG033221(gi:443615869)	type 1 fimbriae major subunit FimA [Type I fimbriae (CVF426)] [Escherichia coli O78:H18 str. WS3294A]	fimA	Adherence	-	-	-	-
VFG033249(gi:387619673)	FimI fimbrial protein [Type I fimbriae (CVF426)] [Escherichia coli O83:H1 str. NRG 857C]	fimI	Adherence	-	-	-	-
VFG033267(gi:443615871)	chaperone FimC, periplasmic [Type I fimbriae (CVF426)] [Escherichia coli O78:H18 str. WS3294A]	fimC	Adherence	-	-	-	-
VFG033322(gi:443615873)	minor component of type 1 fimbriae [Type I fimbriae (CVF426)] [Escherichia coli O78:H18 str. WS3294A]	fimF	Adherence	-	-	-	-
VFG033346(gi:387615052)	minor component of type 1 fimbriae [Type I fimbriae (CVF426)] [Escherichia coli O78:H11:K80 str. H10407]	fimG	Adherence	-	-	-	-
VFG033376(gi:387619678)	type 1 fimbiral adhesin FimH [Type I fimbriae (CVF426)] [Escherichia coli O83:H1 str. NRG 857C]	fimH	Adherence	-	-	-	-
VFG033377(gi:386598798)	hypothetical protein [S fimbriae (VF0235)] [Escherichia coli O18:K1:H7 str. IHE3034]	sfaC	Adherence	-	-	-	-
VFG033388(gi:386605050)	F1C fimbrial usher [S fimbriae (CVF427)] [Escherichia coli UM146]	sfaF	Adherence	-	-	-	-
VFG033395(gi:386638426)	S fimbrial adhesin major subunit SfaA [F1C fimbriae (CVF428)] [Escherichia coli ABU 83972]	focA	Adherence	-	-	-	-
VFG033397(gi:386638427)	minor F1C fimbrial subunit SfaD [F1C fimbriae (CVF428)] [Escherichia coli ABU 83972]	focI	Adherence	-	-	-	-
VFG033403(gi:386638500)	S-fimbrial adhesin protein SfaG [F1C fimbriae (CVF428)] [Escherichia coli ABU 83972]	focF	Adherence	-	-	-	-
VFG033407(gi:386638502)	S-fimbrial adhesin protein SfaH [F1C fimbriae (CVF428)] [Escherichia coli ABU 83972]	focH	Adherence	-	-	-	-
VFG033818(gi:222155089)	Haemoglobin protease [Vacuolating autotransporter gene (CVF445)] [Escherichia coli O83:H1 str. LF82]	vat	Toxin
VFG033831(gi:218697865)	Serine protease pic precursor (ShMu) [Pic (CVF449)] [Escherichia coli 55989]	pic	Intra Host Survival
VFG033877(gi:386617332)	hemolysin secretion protein HlyD [Alpha-hemolysin (CVF453)] [Escherichia coli UMNK88]	hlyD	Toxin	-	-	-	-
VFG033885(gi:386617331)	hemolysin translocation ATP-binding protein HlyB [Alpha-hemolysin (CVF453)] [Escherichia coli UMNK88]	hlyB	Toxin	-	-	-	-
VFG033893(gi:386617330)	hemolysin structural protein HlyA [Alpha-hemolysin (CVF453)] [Escherichia coli UMNK88]	hlyA	Toxin	-	-	-	-
VFG033902(gi:386606910)	hemolysin-activating lysine-acyltransferase HlyC [Alpha-hemolysin (CVF453)] [Escherichia coli UM146]	hlyC	Toxin	-	-	-	-
VFG033904(gi:386606905)	cytotoxic necrotizing factor 2 protein Cnf2 [Cytotoxic necrotizing factor 1 (CVF454)] [Escherichia coli UM146]	cnf1	Toxin	-	-	-	-
VFG033917(gi:386598810)	IroE [Salmochelin siderophore (CVF456)] [Escherichia coli O18:K1:H7 str. IHE3034]	iroE	Iron Uptake	-	-	-	-
VFG033923(gi:386598811)	IroD protein [Salmochelin siderophore (CVF456)] [Escherichia coli O18:K1:H7 str. IHE3034]	iroD	Iron Uptake	-	-	-	-
VFG033930(gi:386605041)	hypothetical protein [Salmochelin siderophore (CVF456)] [Escherichia coli UM146]	iroC	Iron Uptake	-	-	-	-
VFG033935(gi:386598813)	IroB protein [Salmochelin siderophore (CVF456)] [Escherichia coli O18:K1:H7 str. IHE3034]	iroB	Iron Uptake	-	-	-	-
VFG033958(gi:218701709)	L-lysine 6-monooxygenase [Aerobactin siderophore (CVF457)] [Escherichia coli O7:K1 str. IAI39]	iucD	Iron Uptake	-	-	-	-
VFG033975(gi:386622242)	Citrate:6-N-acetyl-6-N-hydroxy-L-lysine ligase,alpha subunit, aerobactin biosynthesis protein / Siderophore synthetase superfamily, group C / Siderophore synthetase component, ligase [Aerobactin siderophore (CVF457)] [Escherichia coli NA114]	iucC	Iron Uptake	-	-	-	-
VFG033993(gi:387615312)	aerobactin siderophore biosynthesis protein IucB [Aerobactin siderophore (CVF457)] [Escherichia coli O83:H1 str. NRG 857C]	iucB	Iron Uptake	-	-	-	-
VFG034005(gi:218534490)	Aerobactin siderophore biosynthesis protein IucA [Aerobactin siderophore (CVF457)] [Escherichia coli O45:K1:H7 str. S88]	iucA	Iron Uptake	-	-	-	-
VFG034117(gi:386619568)	hypothetical protein [Yersiniabactin siderophore (CVF458)] [Escherichia coli NA114]	irp1	Iron Uptake	-	-	-	-
VFG034204(gi:386604842)	iron transport protein, periplasmic-binding protein [Iron/managanease transport (CVF459)] [Escherichia coli UM146]	sitA	Iron Uptake	-	-	-	-
VFG034232(gi:387616518)	SitC [Iron/managanease transport (CVF459)] [Escherichia coli O83:H1 str. NRG 857C]	sitC	Iron Uptake	-	-	-	-
VFG034245(gi:387616517)	iron transport protein, inner membrane component [Iron/managanease transport (CVF459)] [Escherichia coli O83:H1 str. NRG 857C]	sitD	Iron Uptake	-	-	-	-
VFG034262(gi:222158205)	heme/hemoglobin transport protein [Hemin uptake (CVF460)] [Escherichia coli O83:H1 str. LF82]	chuS	Iron Uptake	-	-	-	-
VFG034280(gi:222158206)	Outer membrane hemin receptor chuA [Hemin uptake (CVF460)] [Escherichia coli O83:H1 str. LF82]	chuA	Iron Uptake	-	-	-	-
VFG034334(gi:222158209)	hypothetical protein [Hemin uptake (CVF460)] [Escherichia coli O83:H1 str. LF82]	chuX	Iron Uptake	-	-	-	-
VFG034352(gi:222158210)	hypothetical protein [Hemin uptake (CVF460)] [Escherichia coli O83:H1 str. LF82]	chuY	Iron Uptake	-	-	-	-
VFG034372(gi:386622089)	Putative iron regulated outer membrane virulence protein [Iron-regulated element (CVF461)] [Escherichia coli NA114]	ireA	Iron Uptake	-	-	-	-
VFG034424(gi:386622655)	cryptic Mat fimbrillin [E. coli common pilus (ECP) (CVF625)] [Escherichia coli O7:K1 str. CE10]	ecpA	Adherence	-	-	-	-
VFG034511(gi:222155096)	hypothetical protein [E. coli common pilus (ECP) (CVF625)] [Escherichia coli O83:H1 str. LF82]	ecpD	Adherence	-	-	-	-
VFG034612(gi:157155469)	hypothetical protein [CFA/I fimbriae (CVF684)] [Escherichia coli E24377A]	cfaA	Adherence	-	-		-
VFG034623(gi:218701867)	putative adhesin major subunit pilin [CFA/I fimbriae (CVF684)] [Escherichia coli O7:K1 str. IAI39]	cfaB	Adherence	-	-		-
VFG034636(gi:157158530)	hypothetical protein [CFA/I fimbriae (CVF684)] [Escherichia coli E24377A]	cfaC	Adherence	-	-	-	-
VFG034648(gi:157157077)	pilus biogenesis initiator protein [CFA/I fimbriae (CVF684)] [Escherichia coli E24377A]	cfaD	Adherence	-	-		-
VFG034684(gi:222155327)	Cation efflux system protein cusC [Invasion of brain endothelial cells (Ibes) (CVF429)] [Escherichia coli O83:H1 str. LF82]	ibeB	Invasion
VFG034757(gi:387506964)	non-LEE-encoded type III secreted effector [EspL1 (CVF688)] [Escherichia coli O55:H7 str. RM12579]	espL1	Virulence effector	-	-	-
VFG034777(gi:260870723)	T3SS effector-like protein EspL [EspL4 (CVF690)] [Escherichia coli O111:H- str. 11128]	espL4	Virulence effector	-	-	-	-
VFG034823(gi:260867911)	T3SS effector-like protein EspR [EspR1 (CVF696)] [Escherichia coli O111:H- str. 11128]	espR1	Virulence effector	-	-	-	-
VFG034858(gi:260853232)	T3SS effector EspX [EspX1 (CVF701)] [Escherichia coli O26:H11 str. 11368]	espX1	Virulence effector	-	-	-	-
VFG034869(gi:387509493)	hypothetical protein [EspX4 (CVF703)] [Escherichia coli O55:H7 str. RM12579]	espX4	Virulence effector	-	-	-	-
VFG034875(gi:291285483)	hypothetical protein [EspX5 (CVF704)] [Escherichia coli O55:H7 str. CB9615]	espX5	Virulence effector	-	-	-	-
VFG034899(gi:254791195)	non-LEE-encoded type III effector [EspY1 (CVF707)] [Escherichia coli O157:H7 str. TW14359]	espY1	Virulence effector	-	-	-	-
VFG034901(gb|NP_285765)	Type III secretion system effector EspY2 [LEE encoded T3SS (SS020)] [Escherichia coli O157:H7 str. EDL933]	espY2	Virulence effector	-	-		-
VFG034911(gi:387505433)	hypothetical protein [EspY3 (CVF709)] [Escherichia coli O55:H7 str. RM12579]	espY3	Virulence effector	-	-	-	-
VFG034921(gi:387884949)	hypothetical protein [EspY4 (CVF710)] [Escherichia coli O157:H7 str. Xuzhou21]	espY4	Virulence effector	-	-	-	-
VFG035087(gi:260845460)	hypothetical protein [SCI-I T6SS (CVF734)] [Escherichia coli O103:H2 str. 12009]	ECO103_3357	Secretion Systems	-	-	-	-
VFG035135(gi:222157502)	hypothetical protein [SCI-I T6SS (CVF734)] [Escherichia coli O83:H1 str. LF82]	LF82_428	Secretion Systems	-	-	-	-
VFG035152(gi:387618084)	hypothetical protein [SCI-I T6SS (CVF734)] [Escherichia coli O83:H1 str. NRG 857C]	NRG857_13800	Secretion Systems	-	-	-	-
VFG035162(gi:386620387)	hypothetical protein [SCI-I T6SS (CVF734)] [Escherichia coli NA114]	ECNA114_2857	Secretion Systems	-	-	-	-
VFG035167(gi:222157504)	hypothetical protein [SCI-I T6SS (CVF734)] [Escherichia coli O83:H1 str. LF82]	LF82_430	Secretion Systems	-	-	-	-
VFG035178(gi:386620388)	hypothetical protein [SCI-I T6SS (CVF734)] [Escherichia coli NA114]	ECNA114_2858	Secretion Systems	-	-	-	-
VFG035199(gi:222157506)	ClpB protein [SCI-I T6SS (CVF734)] [Escherichia coli O83:H1 str. LF82]	LF82_432	Secretion Systems	-	-	-	-
VFG035211(gi:386640301)	VGR-related protein [SCI-I T6SS (CVF734)] [Escherichia coli ABU 83972]	ECABU_c30960	Secretion Systems	-	-	-	-
VFG035234(gi:387618091)	hypothetical protein [SCI-I T6SS (CVF734)] [Escherichia coli O83:H1 str. NRG 857C]	NRG857_13835	Secretion Systems	-	-	-	-
VFG035241(gi:260845471)	hypothetical protein [SCI-I T6SS (CVF734)] [Escherichia coli O103:H2 str. 12009]	ECO103_3368	Secretion Systems	-	-	-	-
VFG035250(gi:222157512)	hypothetical protein [SCI-I T6SS (CVF734)] [Escherichia coli O83:H1 str. LF82]	LF82_438	Secretion Systems	97.22	98.24	-	-
VFG035277(gi:386620400)	hypothetical protein [SCI-I T6SS (CVF734)] [Escherichia coli NA114]	ECNA114_2870	Secretion Systems	94.34	96.43	98.23	95.34
VFG035305(gi:386620402)	hypothetical protein [SCI-I T6SS (CVF734)] [Escherichia coli NA114]	ECNA114_2871	Secretion Systems	98.41	99.21	83.56	88.34
VFG035321(gi:386620403)	hypothetical protein [SCI-I T6SS (CVF734)] [Escherichia coli NA114]	ECNA114_2872	Secretion Systems	99.18	98.68	45.23	95.34
VFG035339(gi:387609969)	hypothetical protein [SCI-I T6SS (CVF734)] [Escherichia coli O44:H18 042]	EC042_4548	Secretion Systems	-	-	-	-
VFG035446(gi:410484153)	hypothetical protein [ACE T6SS (CVF736)] [Escherichia coli O104:H4 str. 2009EL-2050]	aec32	Secretion Systems	-	-	-	-
VFG035482(gi:222155038)	hypothetical protein [ACE T6SS (CVF736)] [Escherichia coli O83:H1 str. LF82]	aec31	Secretion Systems	-	-	-	-
VFG035507(gi:387615561)	IcmF-like protein [ACE T6SS (CVF736)] [Escherichia coli O83:H1 str. NRG 857C]	aec30	Secretion Systems	-	-	-	-
VFG035530(gi:222155040)	hypothetical protein [ACE T6SS (CVF736)] [Escherichia coli O83:H1 str. LF82]	aec29	Secretion Systems	-	-	-	-
VFG035556(gi:222155041)	hypothetical protein [ACE T6SS (CVF736)] [Escherichia coli O83:H1 str. LF82]	aec28	Secretion Systems	-	-	-	-
VFG035583(gi:387615564)	putative ATP-dependent Clp proteinase Aec27 ATP-binding chain, with chaperone activity [ACE T6SS (CVF736)] [Escherichia coli O83:H1 str. NRG 857C]	aec27/clpV	Secretion Systems	-	-	-	-
VFG035587(gi:117622506)	hypothetical protein [AEC (SS184)] [Escherichia coli APEC O1]	aec26	Secretion Systems	-	-	-	-
VFG035633(gi:222155044)	hypothetical protein [ACE T6SS (CVF736)] [Escherichia coli O83:H1 str. LF82]	aec25	Secretion Systems	-	-	-	-
VFG035659(gi:222155045)	hypothetical protein [ACE T6SS (CVF736)] [Escherichia coli O83:H1 str. LF82]	aec24	Secretion Systems	-	-	-	-
VFG035685(gi:387615568)	hypothetical protein [ACE T6SS (CVF736)] [Escherichia coli O83:H1 str. NRG 857C]	aec23	Secretion Systems	-	-	-	-
VFG035708(gi:222155047)	hypothetical protein [ACE T6SS (CVF736)] [Escherichia coli O83:H1 str. LF82]	aec22	Secretion Systems	-	-	-	-
VFG035733(gi:222155048)	hypothetical protein [ACE T6SS (CVF736)] [Escherichia coli O83:H1 str. LF82]	LF82_024	Secretion Systems	-	-	-	-
VFG035755(gi:218557165)	hypothetical protein [ACE T6SS (CVF736)] [Escherichia coli O45:K1:H7 str. S88]	aec19	Secretion Systems	-	-	91.51	93.16
VFG035774(gi:387605700)	putative type VI secretion system protein [ACE T6SS (CVF736)] [Escherichia coli O44:H18 042]	aec18	Secretion Systems	-	-	94.97	95.13
VFG035803(gi:218557167)	hypothetical protein [ACE T6SS (CVF736)] [Escherichia coli O45:K1:H7 str. S88]	aec17	Secretion Systems	-	-	-	-
VFG035824(gi:387605702)	putative type VI secretion system protein [ACE T6SS (CVF736)] [Escherichia coli O44:H18 042]	aec16	Secretion Systems	-	-	-	-
VFG035850(gi:386613955)	hypothetical protein [ACE T6SS (CVF736)] [Escherichia coli UMNK88]	aec15	Secretion Systems	-	-	-	-
VFG035863(gi:387615577)	hypothetical protein [ACE T6SS (CVF736)] [Escherichia coli O83:H1 str. NRG 857C]	aec14	Secretion Systems	-	-	-	-
VFG035869(gi:386605799)	hypothetical protein [ACE T6SS (CVF736)] [Escherichia coli UM146]	UM146_16140	Secretion Systems	-	-	-	-
VFG035872(gi:110640451)	hypothetical protein [ACE T6SS (CVF736)] [Escherichia coli 536]	aec11	Secretion Systems	-	-	-	-
VFG035886(gi:222155062)	hypothetical protein [ACE T6SS (CVF736)] [Escherichia coli O83:H1 str. LF82]	aec8	Secretion Systems	-	-	-	-
VFG035891(gi:387605712)	hypothetical protein [ACE T6SS (CVF736)] [Escherichia coli O44:H18 042]	aec7	Secretion Systems	97.81	97.81	84.33	85.31
VFG035939(gi:386626557)	hypothetical protein [ACE T6SS (CVF736)] [Escherichia coli 536]	air/eaeX	Adherence	-	-	-	-
VFG035960(gi:386621289)	hypothetical protein [UpaG adhesin, trimeric AT (CVF740)] [Escherichia coli NA114]	upaG/ehaG	Adherence	-	-	-	-
VFG035989(gi:157158257)	outer membrane autotransporter [EhaA, AIDA-I type (CVF743)] [Escherichia coli E24377A]	ehaA	Adherence	-	-	-	-
VFG036031(gi:26246247)	ShlA/HecA/FhaA exofamily protein [Contact-dependent inhibition CDI system (CVF747)] [Escherichia coli CFT073]	cdiA	Intra Host Survival	-	-	-	-
VFG036040(gi:386627830)	hypothetical protein [Contact-dependent inhibition CDI system (CVF747)] [Escherichia coli str. clone D i2]	cdiB	Intra Host Survival	98.12	98.21	94.16	93.01
VFG036063(gi:222155972)	truncated hemolysin E [Hemolysin/cytolysin A (CVF750)] [Escherichia coli O83:H1 str. LF82]	hlyE/clyA	Toxin	95.72	97.11	98.31	94.68
VFG036082(gi:222154937)	Uropathogenic specific protein (EC 31211) [Colicin-like Usp (CVF754)] [Escherichia coli O83:H1 str. LF82]	usp	Toxin	99.24	97.34	96.51	95.11
VFG040946(gi:157154814)	putative general secretion pathway protein YghD [gsp (SS206)] [Escherichia coli E24377A]	gspM	Secretion Systems	92.34	96.32	93.24	95.22
VFG040947(gi:157156601)	GspL-like protein [gsp (SS206)] [Escherichia coli E24377A]	gspL	Secretion Systems	95.26	94.12	94.82	94.12
VFG040948(gi:157155920)	general secretion pathway protein K [gsp (SS206)] [Escherichia coli E24377A]	gspK	Secretion Systems	98.15	98.56	94.89	94.92
VFG040950(gi:157156956)	general secretion pathway protein I [gsp (SS206)] [Escherichia coli E24377A]	gspI	Secretion Systems	98.56	97.67	94.82	95.35
VFG040951(gi:157158634)	general secretion pathway protein H [gsp (SS206)] [Escherichia coli E24377A]	gspH	Secretion Systems	96.45	95.76	96.12	96.27
VFG040952(gi:157157959)	general secretion pathway protein G [gsp (SS206)] [Escherichia coli E24377A]	gspG	Secretion Systems	95.24	96.45	95.82	96.22
VFG040953(gi:157154920)	general secretion pathway protein F [gsp (SS206)] [Escherichia coli E24377A]	gspF	Secretion Systems	98.45	99.56	97.34	94.82
VFG040954(gi:157159001)	general secretory pathway protein E [gsp (SS206)] [Escherichia coli E24377A]	gspE	Secretion Systems	-	-	95.21	94.45
VFG040955(gi:157157281)	general secretion pathway protein D [gsp (SS206)] [Escherichia coli E24377A]	gspD	Secretion Systems	-	-	92.82	92.89
VFG040956(gi:157156659)	putative type II secretion protein GspC [gsp (SS206)] [Escherichia coli E24377A]	gspC	Secretion Systems	-	-	-	-
VFG041000(gi:284924296)	conserved hypothetical protein [AAI/SCI-II (SS182)] [Escherichia coli O44:H18 042]	aaiT	Unknown	-	-	-	-
VFG041003(gi:284924301)	transposase [AAI/SCI-II (SS182)] [Escherichia coli O44:H18 042]	aaiW	Unknown	-	-	-	-
VFG041048(gi:15799901)	hypothetical protein [EHS (SS185)] [Escherichia coli O157:H7 str. EDL933]	Z0252	Unknown	-	-	-	-
VFG041049(gi:15799912)	hypothetical protein [EHS (SS185)] [Escherichia coli O157:H7 str. EDL933]	Z0263	Unknown	-	-	-	-
VFG041050(gi:15799914)	hypothetical protein [EHS (SS185)] [Escherichia coli O157:H7 str. EDL933]	Z0265	Unknown	-	-	-	-
VFG041051(gi:15799916)	hypothetical protein [EHS (SS185)] [Escherichia coli O157:H7 str. EDL933]	vgrG	Unknown	-	-	-	-
VFG042073(gi:15832988)	EivF [ETT2 (SS017)] [Escherichia coli O157:H7 str. Sakai]	eivF	Secretion Systems	-	-	-	-
VFG042074(gi:15832989)	hypothetical protein [ETT2 (SS017)] [Escherichia coli O157:H7 str. Sakai]	pkgA	Secretion Systems	-	-	-	-
VFG042076(gi:15832987)	EivG [ETT2 (SS017)] [Escherichia coli O157:H7 str. Sakai]	eivG	Secretion Systems	-	-	-	-
VFG042077(gi:15832986)	EivE [ETT2 (SS017)] [Escherichia coli O157:H7 str. Sakai]	eivE	Secretion Systems	-	-	-	-
VFG042078(gi:15832985)	EivA [ETT2 (SS017)] [Escherichia coli O157:H7 str. Sakai]	eivA	Secretion Systems	-	-	-	-
VFG042079(gi:15832982)	hypothetical protein [ETT2 (SS017)] [Escherichia coli O157:H7 str. Sakai]	ECs3728	Secretion Systems	-	-	-	-
VFG042080(gi:15832983)	EivI [ETT2 (SS017)] [Escherichia coli O157:H7 str. Sakai]	eivI	Secretion Systems	-	-	-	-
VFG042081(gi:15832984)	ATP synthase SpaL [ETT2 (SS017)] [Escherichia coli O157:H7 str. Sakai]	eivC	Secretion Systems	-	-	-	-
VFG042082(gi:15832981)	EivJ [ETT2 (SS017)] [Escherichia coli O157:H7 str. Sakai]	eivJ	Secretion Systems	-	-	91.51	93.16
VFG042083(gi:15832980)	surface presentation of antigens protein SpaO [ETT2 (SS017)] [Escherichia coli O157:H7 str. Sakai]	epaO	Secretion Systems	-	-	94.97	94.31
VFG042084(gi:15832979)	surface presentation of antigens protein SpaP [ETT2 (SS017)] [Escherichia coli O157:H7 str. Sakai]	epaP	Secretion Systems	-	-	-	-
VFG042085(gi:15832978)	EpaQ [ETT2 (SS017)] [Escherichia coli O157:H7 str. Sakai]	epaQ	Secretion Systems	-	-	-	-
VFG042086(gi:15832975)	surface presentation of antigens protein SpaS [ETT2 (SS017)] [Escherichia coli O157:H7 str. Sakai]	epaS	Secretion Systems	-	-	-	-
VFG042087(gi:15832973)	EprH [ETT2 (SS017)] [Escherichia coli O157:H7 str. Sakai]	eprH	Secretion Systems	-	-	-	-
VFG042088(gi:15832974)	transcriptional regulator [ETT2 (SS017)] [Escherichia coli O157:H7 str. Sakai]	etrA	Transcriptional Regulation	-	-	-	-
VFG042089(gi:15832971)	EprJ [ETT2 (SS017)] [Escherichia coli O157:H7 str. Sakai]	eprJ	Secretion Systems	-	-	-	-
VFG042090(gi:15832972)	EprI [ETT2 (SS017)] [Escherichia coli O157:H7 str. Sakai]	eprI	Secretion Systems	-	-	-	-
VFG042091(gi:15832969)	hypothetical protein [ETT2 (SS017)] [Escherichia coli O157:H7 str. Sakai]	orgA	Secretion Systems	-	-	-	-
VFG042092(gi:15832970)	EprK [ETT2 (SS017)] [Escherichia coli O157:H7 str. Sakai]	eprK	Secretion Systems	-	-	-	-
VFG042093(gi:15832967)	hypothetical protein [ETT2 (SS017)] [Escherichia coli O157:H7 str. Sakai]	orgB	Secretion Systems	-	-	-	-
VFG042094(gi:15832965)	hypothetical protein [ETT2 (SS017)] [Escherichia coli O157:H7 str. Sakai]	iagB	Secretion Systems	-	-	-	-
VFG042095(gi:15832966)	hypothetical protein [ETT2 (SS017)] [Escherichia coli O157:H7 str. Sakai]	ECs3712	Secretion Systems	-	-	-	-
VFG042096(gi:15832962)	hypothetical protein [ETT2 (SS017)] [Escherichia coli O157:H7 str. Sakai]	ygeG	Secretion Systems	-	-	-	-
VFG042097(gi:15832963)	transcriptional regulator [ETT2 (SS017)] [Escherichia coli O157:H7 str. Sakai]	ygeH	Transcriptional Regulation	-	-	-	-
VFG042402(gi:15800802)	hypothetical protein [E. coli YcbQ laminin-binding fimbriae (ELF) (AI005)] [Escherichia coli O157:H7 str. EDL933]	ycbU	Adherence	-	-	-	-
VFG042403(gi:15800803)	putative fimbrial-like protein [E. coli YcbQ laminin-binding fimbriae (ELF) (AI005)] [Escherichia coli O157:H7 str. EDL933]	ycbV	Adherence	-	-	-	-
VFG042404(gi:15804987)	putativi pili assembly chaperone [E. coli YcbQ laminin-binding fimbriae (ELF) (AI005)] [Escherichia coli O157:H7 str. EDL933]	ycbF	Adherence	-	-	-	-
VFG042446(gb|ABU51870)	DaaC usher protein [F1845 fimbrial adhesin (AI016)] [Escherichia coli str. C1845]	daaC	Adherence	-	-	-	-
VFG042447(gb|AAA23662)	DaaF protein [F1845 fimbrial adhesin (AI016)] [Escherichia coli str. C1845]	daaF	Adherence	-	-	-	-
VFG042567(gi:26247112)	putative F1C and S fimbrial switch regulatory protein [F1C pili (AI043)] [Escherichia coli CFT073]	focB	Adherence	-	-	-	-
VFG042568(gi:26247120)	hypothetical protein [F1C pili (AI043)] [Escherichia coli CFT073]	focY	Adherence	-	-	92.32	95.11
VFG042590(gi:46487739)	StgA [Stg fimbriae (AI047)] [Escherichia coli O78:K80:H9 chi7122]	stgA	Adherence	-	-	93.21	91.55
VFG042591(gi:46487740)	StgB [Stg fimbriae (AI047)] [Escherichia coli O78:K80:H9 chi7122]	stgB	Adherence	-	-	-	-
VFG042592(gi:46487741)	StgC [Stg fimbriae (AI047)] [Escherichia coli O78:K80:H9 chi7122]	stgC	Adherence	-	-	-	-
VFG042593(gi:46487742)	StgD [Stg fimbriae (AI047)] [Escherichia coli O78:K80:H9 chi7122]	stgD	Adherence	-	-	-	-
VFG042650(gi:30524676)	PixB protein [Pix pilus (AI078)] [Escherichia coli str. X2194]	pixB	Adherence	-	-	-	-
VFG042652(gi:30524678)	PixH protein [Pix pilus (AI078)] [Escherichia coli str. X2194]	pixH	Adherence	-	-	-	-
VFG042653(gi:30524679)	PixC protein [Pix pilus (AI078)] [Escherichia coli str. X2194]	pixC	Adherence	-	-	-	-
VFG042654(gi:30524680)	PixD protein [Pix pilus (AI078)] [Escherichia coli str. X2194]	pixD	Adherence	-	-	-	-
VFG042655(gi:30524681)	PixJ protein [Pix pilus (AI078)] [Escherichia coli str. X2194]	pixJ	Adherence	-	-	-	-
VFG042656(gi:30524682)	PixF protein [Pix pilus (AI078)] [Escherichia coli str. X2194]	pixF	Adherence	-	-	-	-
VFG042657(gi:30524683)	PixG protein [Pix pilus (AI078)] [Escherichia coli str. X2194]	pixG	Adherence	-	-	-	-
VFG042713(gi:15801631)	putative major fimbrial subunit [F9 fimbriae (AI090)] [Escherichia coli O157:H7 str. EDL933]	Z2200	Adherence	-	-	-	-
VFG042714(gi:15801632)	putative fimbrial chaperone protein [F9 fimbriae (AI090)] [Escherichia coli O157:H7 str. EDL933]	Z2201	Adherence	-	-	86.94	86.44
VFG042715(gi:15801633)	putative fimbrial usher protein [F9 fimbriae (AI090)] [Escherichia coli O157:H7 str. EDL933]	Z2203	Adherence	-	-	88.01	87.62
VFG042716(gi:15801634)	putative fimbrial-like protein [F9 fimbriae (AI090)] [Escherichia coli O157:H7 str. EDL933]	Z2204	Adherence	-	-	87.52	91.52
VFG042717(gi:15801635)	putative fimbrial-like protein [F9 fimbriae (AI090)] [Escherichia coli O157:H7 str. EDL933]	Z2205	Adherence	98.34	98.17	98.06	97.98
VFG042718(gi:15801636)	putative adhesin; FimH protein [F9 fimbriae (AI090)] [Escherichia coli O157:H7 str. EDL933]	Z2206	Adherence	99.34	98.13	97.53	95.26
VFG043072(gi:15801187)	flagella synthesis protein FlgN [peritrichous flagella (AI140)] [Escherichia coli O157:H7 str. EDL933]	flgN	Motility and Chemotaxis	98.22	99.21	96.51	96.55
VFG043073(gi:15801189)	flagellar basal body P-ring biosynthesis protein FlgA [peritrichous flagella (AI140)] [Escherichia coli O157:H7 str. EDL933]	flgA	Motility and Chemotaxis	98.17	98.56	96.28	95.55
VFG043074(gi:15801190)	flagellar basal body rod protein FlgB [peritrichous flagella (AI140)] [Escherichia coli O157:H7 str. EDL933]	flgB	Motility and Chemotaxis	98.22	99.34	99.56	98.45
VFG043075(gi:15801191)	flagellar basal body rod protein FlgC [peritrichous flagella (AI140)] [Escherichia coli O157:H7 str. EDL933]	flgC	Motility and Chemotaxis	99.28	99.01	96.71	95.44
VFG043076(gi:15801192)	flagellar basal body rod modification protein [peritrichous flagella (AI140)] [Escherichia coli O157:H7 str. EDL933]	flgD	Motility and Chemotaxis	98.59	96.78	95.55	96.26
VFG043077(gi:15801193)	flagellar hook protein FlgE [peritrichous flagella (AI140)] [Escherichia coli O157:H7 str. EDL933]	flgE	Motility and Chemotaxis	98.11	99.51	97.12	96.21
VFG043078(gi:15801194)	flagellar basal body rod protein FlgF [peritrichous flagella (AI140)] [Escherichia coli O157:H7 str. EDL933]	flgF	Motility and Chemotaxis	99.42	96.43	96.51	95.21
VFG043079(gi:15801195)	flagellar basal body rod protein FlgG [peritrichous flagella (AI140)] [Escherichia coli O157:H7 str. EDL933]	flgG	Motility and Chemotaxis	98.32	98.32	95.97	96.33
VFG043080(gi:15801196)	flagellar basal body L-ring protein [peritrichous flagella (AI140)] [Escherichia coli O157:H7 str. EDL933]	flgH	Motility and Chemotaxis	99.45	99.26	96.41	94.22
VFG043081(gi:15801197)	flagellar basal body P-ring protein [peritrichous flagella (AI140)] [Escherichia coli O157:H7 str. EDL933]	flgI	Motility and Chemotaxis	98.13	96.23	96.48	94.26
VFG043082(gi:15801198)	flagellar rod assembly protein/muramidase FlgJ [peritrichous flagella (AI140)] [Escherichia coli O157:H7 str. EDL933]	flgJ	Motility and Chemotaxis	97.42	99.44	95.31	94.54
VFG043083(gi:15801199)	flagellar hook-associated protein FlgK [peritrichous flagella (AI140)] [Escherichia coli O157:H7 str. EDL933]	flgK	Motility and Chemotaxis	95.49	96.86	87.93	95.33
VFG043084(gi:15801200)	flagellar hook-associated protein FlgL [peritrichous flagella (AI140)] [Escherichia coli O157:H7 str. EDL933]	flgL	Motility and Chemotaxis	99.21	98.04	86.66	93.16
VFG043085(gi:15802290)	flagellar protein [peritrichous flagella (AI140)] [Escherichia coli O157:H7 str. EDL933]	flhE	Motility and Chemotaxis	-	-	-	-
VFG043086(gi:15802291)	flagellar biosynthesis protein FlhA [peritrichous flagella (AI140)] [Escherichia coli O157:H7 str. EDL933]	flhA	Motility and Chemotaxis	-	-	-	-
VFG043087(gi:15802292)	flagellar biosynthesis protein FlhB [peritrichous flagella (AI140)] [Escherichia coli O157:H7 str. EDL933]	flhB	Motility and Chemotaxis	-	-	-	-
VFG043088(gi:15802293)	chemotaxis regulator CheZ [peritrichous flagella (AI140)] [Escherichia coli O157:H7 str. EDL933]	cheZ	Motility and Chemotaxis	-	-	-	-
VFG043089(gi:15802294)	chemotaxis regulatory protein CheY [peritrichous flagella (AI140)] [Escherichia coli O157:H7 str. EDL933]	cheY	Motility and Chemotaxis	-	-	-	-
VFG043090(gi:15802295)	chemotaxis-specific methylesterase [peritrichous flagella (AI140)] [Escherichia coli O157:H7 str. EDL933]	cheB	Motility and Chemotaxis	-	-	-	-
VFG043091(gi:15802296)	chemotaxis methyltransferase CheR [peritrichous flagella (AI140)] [Escherichia coli O157:H7 str. EDL933]	cheR	Motility and Chemotaxis	-	-	-	-
VFG043092(gi:15802298)	methyl-accepting chemotaxis protein II [peritrichous flagella (AI140)] [Escherichia coli O157:H7 str. EDL933]	tar/cheM	Motility and Chemotaxis	-	-	-	-
VFG043093(gi:15802299)	purine-binding chemotaxis protein [peritrichous flagella (AI140)] [Escherichia coli O157:H7 str. EDL933]	cheW	Motility and Chemotaxis	-	-	-	-
VFG043094(gi:15802300)	chemotaxis protein CheA [peritrichous flagella (AI140)] [Escherichia coli O157:H7 str. EDL933]	cheA	Motility and Chemotaxis	-	-	-	-
VFG043095(gi:15802301)	flagellar motor protein MotB [peritrichous flagella (AI140)] [Escherichia coli O157:H7 str. EDL933]	motB	Motility and Chemotaxis	-	-	-	-
VFG043096(gi:15802302)	flagellar motor protein MotA [peritrichous flagella (AI140)] [Escherichia coli O157:H7 str. EDL933]	motA	Motility and Chemotaxis	-	-	-	-
VFG043097(gi:15802303)	transcriptional activator FlhC [peritrichous flagella (AI140)] [Escherichia coli O157:H7 str. EDL933]	flhC	Transcriptional Regulation	-	-	-	-
VFG043098(gi:15802304)	transcriptional activator FlhD [peritrichous flagella (AI140)] [Escherichia coli O157:H7 str. EDL933]	flhD	Transcriptional Regulation	-	-	-	-
VFG043099(gi:15802355)	cystine transporter subunit [peritrichous flagella (AI140)] [Escherichia coli O157:H7 str. EDL933]	fliY	Motility and Chemotaxis	-	-	-	-
VFG043100(gi:15802356)	flagella biosynthesis protein FliZ [peritrichous flagella (AI140)] [Escherichia coli O157:H7 str. EDL933]	fliZ	Motility and Chemotaxis	-	-	-	-
VFG043101(gi:15802357)	flagellar biosynthesis sigma factor [peritrichous flagella (AI140)] [Escherichia coli O157:H7 str. EDL933]	fliA	Motility and Chemotaxis	-	-	-	-
VFG043103(gi:15802359)	flagellar capping protein [peritrichous flagella (AI140)] [Escherichia coli O157:H7 str. EDL933]	fliD	Motility and Chemotaxis	-	-	-	-
VFG043104(gi:15802360)	flagellar protein FliS [peritrichous flagella (AI140)] [Escherichia coli O157:H7 str. EDL933]	fliS	Motility and Chemotaxis	-	-	-	-
VFG043105(gi:15802361)	flagellar biosynthesis protein FliT [peritrichous flagella (AI140)] [Escherichia coli O157:H7 str. EDL933]	fliT	Motility and Chemotaxis	-	-	-	-
VFG043106(gi:15802372)	flagellar hook-basal body protein FliE [peritrichous flagella (AI140)] [Escherichia coli O157:H7 str. EDL933]	fliE	Motility and Chemotaxis	-	-	-	-
VFG043107(gi:15802373)	flagellar MS-ring protein [peritrichous flagella (AI140)] [Escherichia coli O157:H7 str. EDL933]	fliF	Motility and Chemotaxis	-	-	-	-
VFG043108(gi:15802374)	flagellar motor switch protein G [peritrichous flagella (AI140)] [Escherichia coli O157:H7 str. EDL933]	fliG	Motility and Chemotaxis	-	-	-	-
VFG043109(gi:161367588)	flagellar assembly protein H [peritrichous flagella (AI140)] [Escherichia coli O157:H7 str. EDL933]	fliH	Motility and Chemotaxis	-	-	-	-
VFG043110(gi:161367587)	flagellum-specific ATP synthase [peritrichous flagella (AI140)] [Escherichia coli O157:H7 str. EDL933]	fliI	Motility and Chemotaxis	-	-	-	-
VFG043111(gi:15802377)	flagellar biosynthesis chaperone [peritrichous flagella (AI140)] [Escherichia coli O157:H7 str. EDL933]	fliJ	Motility and Chemotaxis	-	-	-	-
VFG043112(gi:15802378)	flagellar hook-length control protein [peritrichous flagella (AI140)] [Escherichia coli O157:H7 str. EDL933]	fliK	Motility and Chemotaxis	-	-	-	-
VFG043113(gi:15802379)	flagellar basal body-associated protein FliL [peritrichous flagella (AI140)] [Escherichia coli O157:H7 str. EDL933]	fliL	Motility and Chemotaxis	-	-	-	-
VFG043114(gi:15802380)	flagellar motor switch protein FliM [peritrichous flagella (AI140)] [Escherichia coli O157:H7 str. EDL933]	fliM	Motility and Chemotaxis	97.17	96.21	96.14	94.71
VFG043115(gi:15802381)	flagellar motor switch protein FliN [peritrichous flagella (AI140)] [Escherichia coli O157:H7 str. EDL933]	fliN	Motility and Chemotaxis	-	-	-	-
VFG043116(gi:161367586)	flagellar biosynthesis protein FliO [peritrichous flagella (AI140)] [Escherichia coli O157:H7 str. EDL933]	fliO	Motility and Chemotaxis	-	-	-	-
VFG043117(gi:15802383)	flagellar biosynthesis protein FliP [peritrichous flagella (AI140)] [Escherichia coli O157:H7 str. EDL933]	fliP	Motility and Chemotaxis	-	-	-	-
VFG043118(gi:15802384)	flagellar biosynthesis protein FliQ [peritrichous flagella (AI140)] [Escherichia coli O157:H7 str. EDL933]	fliQ	Motility and Chemotaxis	99.07	98.22	93.24	94.14
VFG043119(gi:15802385)	flagellar biosynthesis protein FliR [peritrichous flagella (AI140)] [Escherichia coli O157:H7 str. EDL933]	fliR	Motility and Chemotaxis	-	-	-	-
VFG043120(gi:15802868)	flagella biosynthesis regulator [peritrichous flagella (AI140)] [Escherichia coli O157:H7 str. EDL933]	flk	Transcriptional Regulation	-	-	-	-
VFG043544(gi:15800816)	outer membrane protein A [OmpA (AI330)] [Escherichia coli O157:H7 str. EDL933]	Z1307	Intra Host Survival	-	-	-	-
VFG043545(gi:218560235)	lipoprotein NlpI [NlpI (AI331)] [Escherichia coli O45:K1:H7 str. S88]	ECS88_3547	Invasion	98.56	98.08	91.74	92.45
VFG043678(gi:112292703)	DNA protection during starvation protein	napA	Toxin	95.87	96.43	96.14	98.22
VFG043679(gi:112292704)	putative penicillin binding protein [colibactin (TX033)] [Escherichia coli O18:K1:H7 str. IHE3034]	clbP	Toxin	-	-	-	-
VFG043680(gi:112292705)	putative polyketide synthase [colibactin (TX033)] [Escherichia coli O18:K1:H7 str. IHE3034]	clbO	Toxin	-	-	-	-
VFG043681(gi:112292706)	putative non-ribosomal peptide synthetase [colibactin (TX033)] [Escherichia coli O18:K1:H7 str. IHE3034]	clbN	Toxin	-	-	-	-
VFG043682(gi:112292707)	putative drug/sodium antiporter [colibactin (TX033)] [Escherichia coli O18:K1:H7 str. IHE3034]	clbM	Toxin	-	-	-	-
VFG043683(gi:112292708)	putative amidase [colibactin (TX033)] [Escherichia coli O18:K1:H7 str. IHE3034]	clbL	Toxin	-	-	-	-
VFG043684(gi:112292709)	putative hybrid non-ribosomal peptide-polyketide synthetase [colibactin (TX033)] [Escherichia coli O18:K1:H7 str. IHE3034]	clbK	Toxin	-	-	-	-
VFG043685(gi:112292710)	putative non-ribosomal peptide synthase [colibactin (TX033)] [Escherichia coli O18:K1:H7 str. IHE3034]	clbJ	Toxin	-	-	-	-
VFG043686(gi:112292711)	putative polyketide synthase [colibactin (TX033)] [Escherichia coli O18:K1:H7 str. IHE3034]	clbI	Toxin	-	-	-	-
VFG043687(gi:112292712)	putative non-ribosomal peptide synthase [colibactin (TX033)] [Escherichia coli O18:K1:H7 str. IHE3034]	clbH	Toxin	-	-	-	-
VFG043688(gi:112292713)	putative malonyl-CoA transacylase [colibactin (TX033)] [Escherichia coli O18:K1:H7 str. IHE3034]	clbG	Toxin	-	-	-	-
VFG043689(gi:112292714)	putative acyl-CoA dehydrogenase [colibactin (TX033)] [Escherichia coli O18:K1:H7 str. IHE3034]	clbF	Toxin	98.64	98.24	89.54	89.51
VFG043690(gi:112292715)	putative D-alanyl carrier protein [colibactin (TX033)] [Escherichia coli O18:K1:H7 str. IHE3034]	clbE	Toxin	99.32	99.02	87.55	96.54
VFG043691(gi:112292716)	putative 3-hydroxyacyl-CoA dehydrogenase [colibactin (TX033)] [Escherichia coli O18:K1:H7 str. IHE3034]	clbD	Toxin	99.45	99.34	88.56	86.12
VFG043692(gi:112292717)	putative polyketide synthase [colibactin (TX033)] [Escherichia coli O18:K1:H7 str. IHE3034]	clbC	Toxin	-	-	-	-
VFG043693(gi:112292718)	putative hybrid polyketide-non-ribosomal peptide synthetase [colibactin (TX033)] [Escherichia coli O18:K1:H7 str. IHE3034]	clbB	Toxin	-	-	-	-
VFG043694(gi:112292719)	putative regulatory protein [colibactin (TX033)] [Escherichia coli O18:K1:H7 str. IHE3034]	clbR	Transcriptional Regulation	-	-	-	-
VFG043695(gi:112292720)	putative 4'-phosphopantetheinyl transferase [colibactin (TX033)] [Escherichia coli O18:K1:H7 str. IHE3034]	clbA	Toxin	-	-	-	-
VFG043980(gi:73476856)	Colicin IB [colicin Ib (TX383)] [Escherichia coli O113:H21 str. EH41]	cib	Toxin	-	-	-	-
VFG044067(gi:218534572)	Colicin-Ia [colicin Ia (TX382)] [Escherichia coli O45:K1:H7 str. S88]	pECS88_0104	Toxin	-	-	-	-
VFG044159(gb|NP_752602)	enterobactin/ferric enterobactin esterase [enterobactin (IA019)] [Escherichia coli CFT073]	fes	Iron Uptake	-	-	-	-
VFG044165(gb|NP_752609)	enterobactin exporter, iron-regulated [enterobactin (IA019)] [Escherichia coli CFT073]	entS	Iron Uptake	-	-	-	-
VFG044171(gi:26248334)	horB	horB	Iron Uptake	96.34	96.55	97.23	100
VFG044172(gb|NP_756180)	ATP-binding hydrophilic protein ChuV [Chu (VF0227)] [Escherichia coli CFT073]	chuV	Iron Uptake	98	98	92.75	88.34
VFG044323(gi:238895508)	salicylate synthase Irp9 [yersiniabactin (IA007)] [Klebsiella pneumoniae subsp. pneumoniae NTUH-K2044]	ybtS	Iron Uptake	98.61	98.11	99.17	89.17
VFG044327(gi:238895512)	transcriptional regulator [yersiniabactin (IA007)] [Klebsiella pneumoniae subsp. pneumoniae NTUH-K2044]	ybtA	Transcriptional Regulation	98.16	99.26	98.58	91.58
VFG044334(gi:238895531)	outer membrane receptor FepA [Salmochelin (IA015)] [Klebsiella pneumoniae subsp. pneumoniae NTUH-K2044]	iroN	Iron Uptake	98.9	99.9	89.43	92.33
VFG045349(gb|YP_002390132)	adhesin FdeC [FdeC (VF0506)] [Escherichia coli O45:K1:H7 str. S88]	fdeC	Adherence	98.22	98.16	91.61	91.41
VFG045464(gb|NP_754290)	Tir domain containing protein TcpC [TcpC (VF0413)] [Escherichia coli CFT073]	tcpC	Virulence effector	-	-	-	-
VFG045770	protein YijP [Invasion of brain endothelial cells (Ibes) (CVF429)] [Escherichia coli O25b:H4-ST131]	yijP	Invasion	-	-	-	-
VFG045771	regulator protein PapX [P fimbriae (CVF425)] [Escherichia coli O25b:H4-ST131]	papX	Transcriptional Regulation	-	-	-	-
VFG045773	type 1 fimbriae regulatory protein FimB [Type I fimbriae (CVF426)] [Escherichia coli O25b:H4-ST131]	fimB'	Adherence	-	-	-	-
VFG045782	Mat/Ecp fimbriae transcriptional regulator [E. coli common pilus (ECP) (CVF625)] [Escherichia coli O25b:H4-ST131]	matA/ecpR	Transcriptional Regulation	-	-	-	-
VFG045784	Mat/Ecp fimbriae periplasmic chaperone protein [E. coli common pilus (ECP) (CVF625)] [Escherichia coli O25b:H4-ST131]	matC/ecpB	Adherence	-	-	-	-
VFG045787	Mat/Ecp fimbriae periplasmic chaperone protein [E. coli common pilus (ECP) (CVF625)] [Escherichia coli O25b:H4-ST131]	matF/ecpE	Adherence	-	-	-	-
VFG045799	hypothetical protein [SCI-I T6SS (CVF734)] [Escherichia coli O25b:H4-ST131]	EC958_5031	Secretion Systems	-	-	-	-
VFG045800	hypothetical protein [SCI-I T6SS (CVF734)] [Escherichia coli O25b:H4-ST131]	EC958_5032	Secretion Systems	-	-	-	-
VFG045806	hypothetical protein [SCI-I T6SS (CVF734)] [Escherichia coli O25b:H4-ST131]	EC958_3099	Secretion Systems	-	-	-	-
VFG045807	hypothetical protein [SCI-I T6SS (CVF734)] [Escherichia coli O25b:H4-ST131]	EC958_3091	Secretion Systems	-	-	-	-
VFG045808	hypothetical protein [SCI-I T6SS (CVF734)] [Escherichia coli O25b:H4-ST131]	EC958_3095	Secretion Systems	-	-	-	-
VFG045809	hypothetical protein [SCI-I T6SS (CVF734)] [Escherichia coli O25b:H4-ST131]	EC958_0639	Secretion Systems	-	-	-	-
VFG045810	hypothetical protein [SCI-I T6SS (CVF734)] [Escherichia coli O25b:H4-ST131]	EC958_0640	Secretion Systems	-	-	-	-
VFG045811	hypothetical protein [SCI-I T6SS (CVF734)] [Escherichia coli O25b:H4-ST131]	EC958_0641	Secretion Systems	-	-	-	-
VFG045812	hypothetical protein [SCI-I T6SS (CVF734)] [Escherichia coli O25b:H4-ST131]	EC958_3105	Secretion Systems	-	-	-	-
VFG045814	hypothetical protein [SCI-I T6SS (CVF734)] [Escherichia coli O25b:H4-ST131]	EC958_5040	Secretion Systems	-	-	-	-
VFG045817	hypothetical protein [SCI-I T6SS (CVF734)] [Escherichia coli O25b:H4-ST131]	EC958_5043	Secretion Systems	-	-	-	-
VFG045818	Urease accessory protein UreD	HP00671	Toxin	-	-	-	-
VFG045823	UDP-glucose 4-epimerase (EC 5.1.3.2)	UDP	Adherence	-	-	-	-
VFG045824	CAG pathogenicity island protein 23 (Protein picB)	cagE	Toxin	-	-	-	-
VFG045825	Dipeptide ABC transporter, ATP-binding protein DppF (TC 3.A.1.5.2)	ABC	Secretion Systems	-	-	-	-
VFG045826	Fluffing protein [Cah, AIDA-I type (CVF745)] [Escherichia coli O25b:H4-ST131]	EC958_5138	Adherence	-	-	-	-
VFG045842	YbtT protein [Yersiniabactin siderophore (CVF458)] [Escherichia coli O25b:H4-ST131]	ybtT	Iron Uptake	-	-	-	-
VFG045846	manganese/iron transport system ATP-binding protein [Iron/managanease transport (CVF459)] [Escherichia coli O25b:H4-ST131]	sitB	Iron Uptake	-	-	-	-
VFG045851	putative periplasmic binding protein [Hemin uptake (CVF460)] [Escherichia coli O25b:H4-ST131]	chuT	Iron Uptake	-	-	-	-
VFG045852	putative oxygen independent coproporphyrinogen III oxidase [Hemin uptake (CVF460)] [Escherichia coli O25b:H4-ST131]	chuW	Iron Uptake	-	-	-	-
VFG045855	putative permease of iron compound ABC transport system [Hemin uptake (CVF460)] [Escherichia coli O25b:H4-ST131]	chuU	Iron Uptake	-	-	-	-
VFG045867	fimbrial-like adhesin protein [E.coli laminin-binding fimbriae (ELF) (CVF824)] [Escherichia coli O26:H11 str. 11368]	ycbQ	Adherence	-	-	-	-
VFG045875	major type 1 subunit fimbrin FimA [E.coli laminin-binding fimbriae (ELF) (CVF824)] [Escherichia coli UMNK88]	UMNK88_1093	Adherence	-	-	-	-
VFG045899	periplasmic pilin chaperone [E.coli laminin-binding fimbriae (ELF) (CVF824)] [Escherichia coli O78:H18 str. WS3294A]	APECO78_08685	Adherence	-	-	-	-
VFG045913	outer membrane usher protein FimD [E.coli laminin-binding fimbriae (ELF) (CVF824)] [Escherichia coli UMNK88]	UMNK88_1095	Adherence	-	-	-	-
VFG045935	fimbrial-like adhesin protein [E.coli laminin-binding fimbriae (ELF) (CVF824)] [Escherichia coli O78:H18 str. WS3294A]	APECO78_08695	Adherence	-	-	-	-
VFG045972	Prepilin peptidase-dependent protein D [Hemorrhagic E.coli pilus (HCP) (CVF825)] [Escherichia coli O83:H1 str. LF82]	ppdD	Adherence	-	-	-	-
VFG046009	Protein transport protein hofB [Hemorrhagic E.coli pilus (HCP) (CVF825)] [Escherichia coli O83:H1 str. LF82]	hofB	Adherence	-	-	-	-
VFG046046	Protein transport protein hofC [Hemorrhagic E.coli pilus (HCP) (CVF825)] [Escherichia coli O83:H1 str. LF82]	hofC	Adherence	-	-	-	-
VFG046050	DraP [Afimbrial adhesin AFA-I (CVF823)] [Escherichia coli O25b:H4-ST131]	EC958_4098	Adherence	-	-	-	-
VFG046058	outer membrane usher protein FimD [Type I fimbriae (CVF426)] [Escherichia coli VR50]	fimD	Adherence	-	-	-	-
VFG046065	putative outer membrane usher protein EcpC [E. coli common pilus (ECP) (CVF625)] [Escherichia coli VR50]	ecpC	Adherence	-	-	-	-
VFG046068	curli production assembly/transport component CsgG [Curli fibers (CVF822)] [Escherichia coli VR50]	csgG	Adherence	-	-	-
VFG046069	curli production assembly/transport component CsgF [Curli fibers (CVF822)] [Escherichia coli VR50]	csgF	Adherence	-	-	-
VFG046070	curli production assembly/transport component CsgE [Curli fibers (CVF822)] [Escherichia coli VR50]	csgE	Adherence	-	-	-
VFG046071	csgBAC operon transcriptional regulatory protein [Curli fibers (CVF822)] [Escherichia coli VR50]	csgD	Transcriptional Regulation	-	-	-
VFG046072	minor curlin subunit [Curli fibers (CVF822)] [Escherichia coli VR50]	csgB	Adherence	-	-	-
VFG046073	major curlin subunit [Curli fibers (CVF822)] [Escherichia coli VR50]	csgA	Adherence	-	-	-
VFG046074	curli assembly protein CsgC [Curli fibers (CVF822)] [Escherichia coli VR50]	csgC	Adherence	-	-	-
VFG046075	fimbrial subunit protein AfaD [Afimbrial adhesin AFA-I (CVF823)] [Escherichia coli VR50]	ECVR50_3235	Adherence	-	-	-	-
VFG046076	fimbrial usher protein AfaC [Afimbrial adhesin AFA-I (CVF823)] [Escherichia coli VR50]	ECVR50_3236	Adherence	-	-	-	-
VFG046077	fimbrial chaperone protein AfaB [Afimbrial adhesin AFA-I (CVF823)] [Escherichia coli VR50]	ECVR50_3237	Adherence	-	-	-	-
VFG046078	adhesin operon transcriptional regulator [Afimbrial adhesin AFA-I (CVF823)] [Escherichia coli VR50]	ECVR50_3238	Transcriptional Regulation	-	-	-	-
VFG046082	hypothetical protein [ACE T6SS (CVF736)] [Escherichia coli VR50]	ECVR50_0238	Secretion Systems	-	-	-	-
VFG046083	IcmF-related protein [ACE T6SS (CVF736)] [Escherichia coli VR50]	ECVR50_0239	Secretion Systems	-	-	-	-
VFG046084	uncharacterized protein ImpA [ACE T6SS (CVF736)] [Escherichia coli VR50]	ECVR50_0240	Secretion Systems	-	-	-	-
VFG046086	putative protease [ACE T6SS (CVF736)] [Escherichia coli VR50]	ECVR50_0242	Secretion Systems	-	-	-	-
VFG046090	hypothetical protein [ACE T6SS (CVF736)] [Escherichia coli VR50]	ECVR50_0246	Secretion Systems	-	-	-	-
VFG046091	hypothetical protein [ACE T6SS (CVF736)] [Escherichia coli VR50]	ECVR50_0247	Secretion Systems	-	-	-	-
VFG046092	hypothetical protein [ACE T6SS (CVF736)] [Escherichia coli VR50]	ECVR50_0248	Secretion Systems	-	-	-	-
VFG046093	hypothetical protein [ACE T6SS (CVF736)] [Escherichia coli VR50]	ECVR50_0249	Secretion Systems	-	-	-	-
VFG046094	uncharacterized protein ImpC [ACE T6SS (CVF736)] [Escherichia coli VR50]	ECVR50_0250	Secretion Systems	-	-	-	-
VFG046096	hypothetical protein [ACE T6SS (CVF736)] [Escherichia coli VR50]	ECVR50_0257	Secretion Systems	-	-	-	-
VFG046097	secreted autotranspoter toxin [Sat (CVF448)] [Escherichia coli VR50]	ECVR50_3325	Toxin	-	-	-	-
VFG046098	putative autotransporter [Antigen 43, AIDA-I type (CVF451)] [Escherichia coli VR50]	flu2	Adherence	-	-	-	-
VFG046101	Enterotoxin TieB protein [Enterotoxin SenB/TieB (CVF755)] [Escherichia coli VR50]	senB	Toxin	-	-	-	-
VFG046102	IutA [Aerobactin siderophore (CVF457)] [Escherichia coli VR50]	ECVR50_3327	Iron Uptake	-	-	-	-
VFG046108	putative cytoplasmic transmembrane protein [Yersiniabactin siderophore (CVF458)] [Escherichia coli VR50]	ECVR50_2112	Iron Uptake	-	-	-	-
VFG046109	putative ABC transporter protein [Yersiniabactin siderophore (CVF458)] [Escherichia coli VR50]	ECVR50_2113	Iron Uptake	-	-	-	-
VFG046110	putative inner membrane ABC-transporter [Yersiniabactin siderophore (CVF458)] [Escherichia coli VR50]	ECVR50_2114	Iron Uptake	-	-	-	-
VFG046112	yersiniabactin biosynthetic protein [Yersiniabactin siderophore (CVF458)] [Escherichia coli VR50]	ECVR50_2116	Iron Uptake	-	-	-	-
VFG046114	yersiniabactin biosynthetic protein YbtU [Yersiniabactin siderophore (CVF458)] [Escherichia coli VR50]	ECVR50_2118	Iron Uptake	-	-	-	-
VFG046116	yersiniabactin siderophore biosynthetic protein YbtE [Yersiniabactin siderophore (CVF458)] [Escherichia coli VR50]	ECVR50_2120	Iron Uptake	-	-	-	-
VFG046117	pesticin receptor precursor [Yersiniabactin siderophore (CVF458)] [Escherichia coli VR50]	ECVR50_2121	Iron Uptake	-	-	-	-
